# Supplementary material for: A Comparative Analysis of Cold Brew Coffee Aroma Using the Gas Chromatography–Olfactometry–Mass Spectrometry Technique: Headspace–Solid-Phase Extraction and Headspace Solid-Phase Microextraction Methods for the Extraction of Sensory-Active Compounds
Source: Molecules. 2024 Aug 10;29(16):3791. doi: 10.3390/molecules29163791 (PMC11357319; doi:10.3390/molecules29163791)
Supplement: Supplementary file 1 [file molecules-29-03791-s001.zip]

Archive with 1 entries (1 files):
- molecules-3062499-supplementary.pdf
